# Supplementary material for: Perceptions of factors influencing the introduction and adoption of electronic immunization registries in Tanzania and Zambia: a mixed methods study
Source: Implement Sci Commun. 2020 Mar 30;1:38. doi: 10.1186/s43058-020-00022-8 (PMC7427960; doi:10.1186/s43058-020-00022-8)
Supplement: Supplementary file 1 — Additional file 1. Key Informant Interview Questions. [file 43058_2020_22_MOESM1_ESM.xlsx]

## Sheet: All Questions
Topic	Domain	Sub-Domain	Question	Summary of sub-questions	Respondent	KII Questions
Groundwork	Domain 1. Parameters of scale	Goals	1.1i Articulation of overall goals for scaling up:	i. Articulates health outcome, health intervention, and life stage addressed by the mHealth intervention product.
			1.1ii Articulation of overall goal for scaling up:	ii. Articulates health system constraints/challenges addressed by the mHealth product (availability, cost, efficiency, quality, utilization, information, acceptability, and other)	MOH and PATH Staff	We would like to know how your program planned for the scale-up of the BID intervention package, mainly the adoption of the EIR, and what challenges were encountered. First, can you tell us how the the scale-up of BID was defined and measured?
			1.1iii Metrics used for measuring scale-up were defined
		Endgame	1.2 Endgame strategy for scaling up and sustaining the mHealth product	Identification of a specific endgame strategy, such as government adoption, commercial adoption, or a hybrid model	MOH and PATH Staff	What is the strategy for the expansion of BID moving forward? Who are the partners involved? (at the regional level)
	Domain 2. Contextual environment	Policy Environment	2.1 Assessment of local setting's policy environment	Evidence of how the product fits into 1) national priority areas of the health system, 2) national eHealth/mHealth strategy, or health information system (HIS); 3) participation in existing eHealth/mHealth working groups or meetings
		Technical Environment	2.2 Assessment of local setting's technical environment	Assessment of the 1) reach & 2) reliability of network coverage (operational requirements) and the 3) reach & 4) reliability of electricity (functional requirements) for users and servers	District Staff	We would like to know how your program planned for the scale-up of the BID intervention package, mainly the adoption of the EIR, and what challenges were encountered. First, how was the technical environment assessed to ensure facilities were prepared for the introduction of the EIR?
		mHealth landscape	2.3 Assessment of local setting's mHealth landscape	1) Assessment of other mHealth projects in the local setting; 2) comparison of similarities, differences, and 3) advantages with our product; 4) strategy for the current or future relationship with those other projects
Partnerships	Domain 4. Strategic engagement	Identification of partners	4.1a Identification of types of colloboration necessary for scale-up	Project has clearly 1) defined internal competencies that inform 2) selection of external partners according to needs and 3) timing of scale-up process
			4.1b Relationships with partners/vendors that fulfill the following needs, as appropriate:	1) MOH/gov't entities; 2) Financing partner(s); 3)MNOs or aggregator; 4)Implementation partner(s); 5) Technology partner(s); 6) Service provider(s); 7)Marketing/communications parner; 8)Evaluation or research partner; 9) Partner/advisor for health content
		Fostering buy-in	4.2 Value of mHealth product has been communicated to partners	Communicated the 1)value proposition of the mHealth product, 2)its alignment with partner priorities, 3)relevance to local health needs & gov't priorities, and 4)relevance to global health concerns
	Domain 5. Partnership sustainability	Champions	5.1a Fostering and development of specific champions among core partners (MAPS Note: If the answer to question 5.1a is "No", then skip questions 5.1b and 5.1c)	1)Identification of areas where champions will be needed during scale up, 2)developed relationships with those partners, and 3)identified times where support will be needed	District Staff	Were champions used to facilitate buy-in from users and scale-up across the district? What role did the champions play?
			5.1b Champion #1: Champion has the capacity necessary to advocate for the mHealth product via his/her:	1)Decision-making capabilities and authority; 2)Stability in current position; 3)Organizational support and relevant resources; 4)Awareness of their responsibilities and scope of work during scale-up process; 5)Demonstrated commitment to the product and ability to advocate for it	District Staff
			5.1c Champion #2: Champion has the capacity necessary to advocate for the mHealth product via his/her:	1)Decision-making capabilities and authority; 2)Stability in current position; 3)Organizational support and relevant resources; 4)Awareness of their responsibilities and scope of work during scale-up process; 5)Demonstrated commitment to the product and ability to advocate for it	District Staff
		Governance	5.2a Mechanisms for inclusive planning has been established with partners	1)Creation of a steering committee/decision-making board that is representative of partners and 2)meets regularly; 3)the structure of the decision-making process is agreed upon (TORs) by all and 4)consistently elicits feedback
			5.2b A common understanding of key components of scaling-up process has been established with core partners	1)Agreement has been reached on project vision, 2)the scope and goalsof scaling up, 3)and the general approach & timeline of activities for scaling up (e.g., joint workplan)
Financial Health	Domain 7. Financial model	Value chain analysis	7.1 Value that the mHealth product delivers to stakeholders, compared to existing alternatives, has been demonstrated	1)Completed a value chain analysis to identify key interests of potential payer; 2)quantified both tangible/monetary and 3)intangible/non-monetary costs & benefits of status quo; 4)articulated project's value proposition to each potential payer
		Business Plan	7.2 Comprehensive and logical business plan has been developed to guide project operations and resource mobilization	1)Conducted a comprehensive analysis of the resources necessary for scale up; 2)developed resource mobilization plan with stakeholder consultation; 3)developed marketing plan and 4)a business plam that can be shared with partners
		Sustainability of funding	7.3 Strategic choices have been made regarding partners who offer sustainable funding for scaling up	1)Exploration and selection of most strategic funding option(s); 2)identification of payers and alternative payers at each level of value chain; 3)developed plans to engage with main and alternative payers; 4)dentified and mitigated risks for a transition plan for changing from one payer to another
Technology and Architecture	Domain 8. Data	Data access and quality	8.1 The application has features that aim to improve data acessibility and quality	1)Application includes data quality assurance measures (e.g., validation rules & logic checks) to reduce data entry errors and increase accuracy; 2)user-appropriate dashboard; 3)user-appropriate process for extracting & exporting data	MOH and PATH Staff	How has data accessibility and quality been assessed using the EIR?
		Data transmission and storage	8.2 Data centre (server and connectivity) is appropriate for supporting increases in data flow, processing, and storage during scaling up	1)Processing capacity, 2)latency of data centre based on its location, and 3)bandwidth for data transmission are all appropriate for anticipated scope of scale; 4)data storage system is configured for anticipated data volume; 5)project operations adhere to gov't requirements on data storage/hosting; 6)system passes a stress test	MOH and PATH Staff	Is the capacity for data storage and processing adequate for the program's needs?
		Data security	8.3a System includes provisions for minimizing risk and maximizing data security	1)Secure connection to server; authentication process; 2)security mechanisms for using the device; 3)protocol for breaches in compliance and quarnteeing accountabiity	MOH and PATH Staff	What provisions are in place for ensuring the security and privacy of the data?
			8.3b Components of the system adhere to relevant gov't standards and policies for security & privacy	1)mHealth product meets relevant national eHeath security standards for data collection, transmission, and storage and 2)mHealth product adheres to national data privacy policies and standards for protecting client data	MOH and PATH Staff
	Domain 9. Interoperability	Systems integration	9.1 Steps have been taken to facilitate interoperability with relevant information systems an applicatons/software	1)Identified the types of systems/ 2)applications/functions with which the mHealth product will ideally need to interoperate; 3)designed the application with the use of data dictionaries in order to adhere to data standards used by the appropriate systems	MOH and PATH Staff	How was interoperability with other systems planned during the scale-up of BID?
		Data standards	9.2 Achieved interoperability with information systems based on adherence to relevant data standards	1)mHealth product meets data standards used by gov't heath information systems, 2)adheres to clinical terminology standards where appropriate, and 3)adheres to other terminology standards where appropriate
Operations	Domain 11. Personnel	Workforce development	11.1 Appropriate mechanisms are in place to allow the project to adapt to changing human resource needs	1) Anticipated future personnel needs based on scaling up; 2) job descriptions/ 4)roles/responsibilities have been adjusted and communicated according to needs of scaling up and new policies 7)regarding workload and salary structures; 3) mechanism for expanding human resource capacity have been developed; 5) strategies for project team member retention have been developed; 6)mechanisms exist to m…	District Staff	Did you feel enough staff were available and had the capacity to adequately scale-up BID?
		Leadership	11.2 Key leadership positions required to guide scaling up and support operations have been filled	1)Appointment of an advisor/director to provide strategic oversight, 2)a manager for supporting organizational & peronnel needs, 3)a systems administrator for managing the technology, and 4)a financial manager for tracking costs & expenditures	MOH, PATH, and District Staff	What key leadership positions oversaw scale-up? Were these positions able to oversee the management, finances, and technological activities sufficiently? Please describe any strengths and weaknesses with these leadership activities.
	Domain 12. Training and support	User training	12.1a Training programmes for end-users and secondary users of the product have been developed	1)Initial training is provided; 2)operational guides (e.g., SOPs, job aids) are available and accessible; 3)refresher training; 4)training for secondary users; 5)training resources ate available	MOH, PATH, and District Staff	Did you feel user training was adequate? What were the major strengths and weaknesses to the training approaches used?
			12.1b Tools developed for end-users and secondary users are appropriate	1)Training programmes takes literacy into account; 2)appropriate delivery mechanism for training; 3)training curriculum/tools are available; 4)mechanisms in place for quality assurance of training programme (e.g., competency checkpoints, certification)	MOH, PATH, and District Staff
		Supervision	12.2 Established a structure for providing ongoing supervision for end-users during and after their adoption of the product	1)Supportive field supervision and monitoring of end-users' activities; 2)allocation of required resources for routine field supervision; 3)end-users trained on how to get questions/problems addressed	MOH, PATH, and District Staff	How was the supervision structure established and what were the major strengths or weaknesses with this structure? DId you observe any differences by district?
		User and technical support	12.3 Efforts have been made to ensure that adequate user and technical support systems are in place	1)Identified and trained a local first-line technical support team for troubleshooting; 2)procedure exists for connecting local technical support team with a higher level of support when needed; 3)provision of user support through peer assistance	District Staff	How was technial support for the EIR implemented? What were the major strengths and weaknesses of the approach?
	Domain 13. Outreach and Sensitization	Stakeholder outreach	13.1 Development of procedures and strategies for orienting key stakeholders to the mHealth product	1)Orientation for implementing partners involved in scale-up; 2)orientation for gov't representatives; 3)engagement with local community leaders/council members for approva of mHealth product	MOH and PATH Staff	How were other partners/stakeholders, the community, oriented to BID?
		Community mobilization	13.2 Community mobilization with the communities that will be served by scaling up the mHealth product	1)Awareness of the mHealth product and its value; 2)encouragement of community feedback	District Staff	How was community mobilization conducted?
	Domain 14. Contingency planning	Technical constraints	14.1 Procedures for addressing technical constraints have been developed	1)Established procedures for addressing lack of/ 2)inconsistencies in connectivity and/or electricity; 3)information regarding these procedures is included in SOPs and job aids given to end-users & secondary users	District Staff	How were technical constraints (electricity, lack of job aids, etc.) addressed during the scaling-up of BID throughout the district?
		Retention of devices	14.2 Procedures for retaining mobile devices in a health worker setting has been developed	1)Procedures/policies for prevention of loss/theft, 2)for replacing lost or damaged mobile devices, 3)for preventing misuse of mobile devices		What policies were in place for lost or stolen tablets?
Monitoring and Evaluation	Domain 15. Process monitoring	Programme fidelity	15.1a Allocation of appropriate resources to support ongoing monitoring of iplementation throughout all stages of scaling up	1)Sufficient funds are earmarked and 2)appropriate internal staff have been identified to manage and support monitoring activities	MOH, PATH, and District Staff	How was scale-up monitored to ensure BID was implemented appropriately? Did you feel this process was adequate?
			15.1b Processes and tools have been developed for monitoring implementation and programme fidelity	1)Development of a Performance Monitoring Plan (PMP); 2)defined performance indicators & information sources; 3)identified appropriate instruments for measuring indicators	MOH, PATH, and District Staff
		Optimization	15.2 Processes and tools have been developed to allow for data analysis and optimization of implementation	1)Defined processes for regular analysis and interpretation of monitoring data; 2)dashboards and scorecards to track implementation progress; 3)collecting and addressing user feedback; 4)protocol for course corrections for impementation activities	MOH, PATH, and District Staff	How was the scale-up of BID monitored to ensure adequate of implementation? how did it go? How were monitoring data used? How were problems identified and solved?
	Domain 16. Evaluation research	Evaluation systems	16.1a Appropriate resources have been allocated to support evaluation research	1)Sufficient funds for designing and conducting rigorous studies on the product's scale-up; 2)appropriate internal staff for evaluation activities; 3)recruitment of external organization(s) as needed	MOH and PATH Staff	Were there adequate resources to support monitoring and evaluation activities? This is in reference to adequate staffing levels, the availability of data, use of frameworks/logic models,ethical approvals, etc.
			16.1b Foundation has been laid for conducting relevant evaluation research using appropriate methods	1)Articulation of stakeholder evidence priorities and needs; 2)development of a framework describing links among the product's inputs, activities, outputs, and outcomes; 3)ethical approval for the planned evaluation study	MOH and PATH Staff
			16.1c Availability of data streams for supporting evaluation research activities	1)Procedures have been established for accessing system-generated data from mHealth platform for evaluation & reporting; 2)methods have been established for assembling human-collected data and accessig it for evaluation and reporting purposes	MOH and PATH Staff
		Evidence claims	16.2a Articulation of the types of evidence that will be demonstrated at various levels of the health sector and by key stakeholders	Articulation of 1)health systems-level outcomes, 2)provider/health service delivery-level outcomes, 3)client-level outcomes, and 4)population health outcomes/impacts	MOH and PATH Staff	What types of measures and evidence were used to demonstrate scale-up? (probe- how did these measures demonstrate health system level outcomes, service delivery outcomes, or that the technology worked as intended?)
			16.2b Key components of the evaluation process have been defined for each of the outcomes specified in 16.2a	1)Indicators for measured the specified outcomes and 2)data sources pertaining to eah indicator have both been defined; 3)data collection methods are appropriate and sufficient to capture evidence priorities; 4)frequency of data collection and comparators have been defined	MOH and PATH Staff
			16.2c Data collection has been carried out to support the following evidence claims:	1)Technology works as intended; 2)Product can be used effectively by intended users; 3)Product has the effect that was intended in an idea/controlled setting; 4)Product has the effect that was intended in a non-research setting; 5)Product offers a greater value for impact compared to existing alternatives	MOH and PATH Staff
		Dissemination	16.3 The means of dissemination of evaluation results has been defined	Opportunities for 1)local dissemination (e.g., community briefings) and 2)wider dissemination (e.g., publications, poster sessions, websites) have been identified	MOH and PATH Staff	How were evaluation results disseminated? To whom were they disseminated?
					MOH, PATH, and District Staff	Other- sustained use? differences across districts?
